# Supplementary material for: Epidemiological features of a recent zoonotic cutaneous leishmaniasis outbreak in Zagora province, southern Morocco
Source: PLoS Negl Trop Dis. 2019 Apr 9;13(4):e0007321. doi: 10.1371/journal.pntd.0007321 (PMC6474635; doi:10.1371/journal.pntd.0007321)
Supplement: S1 Table — (XLSX) [file pntd.0007321.s001.xlsx]

## Sheet: Table A1
S1 Table. Detailed results of the three diagnostic methods used for the 114 sampled patients
Code patient	Microscopy	in vitro Culture	ITS1-PCR		P: Positive
Z01	P	P	P		N: Negative
Z02	P	P	N		NA: Not applicable
Z03	N	N	N
Z04	P	P	P
Z05	P	N	P
Z06	P	N	P
Z07	P	P	NA
Z08	P	P	P
Z09	NA	NA	P
Z10	NA	N	P
Z11	N	P	P
Z12	P	P	P
Z13	N	P	P
Z14	N	P	N
Z15	N	P	N
Z16	P	P	N
Z17	NA	NA	P
Z18	P	N	N
Z19	P	P	P
Z20	N	P	N
Z21	P	N	P
Z22	P	P	NA
Z23	P	P	P
Z24	P	P	P
Z25	P	P	N
Z26	N	N	N
Z27	N	P	P
Z28	N	P	P
Z29	N	P	P
Z30	N	N	N
Z31	P	N	P
Z32	NA	N	P
Z33	P	N	N
Z34	N	P	P
Z35	P	N	N
Z36	P	P	P
Z37	P	P	P
Z38	NA	P	N
Z39	N	N	N
Z40	P	P	P
Z41	P	P	P
Z42	NA	NA	P
Z43	P	NA	P
Z44	p	P	P
Z45	N	N	N
Z46	P	P	P
Z47	P	P	P
Z48	P	N	N
Z49	P	P	P
Z50	P	P	P
Z51	N	P	P
Z52	NA	N	P
Z53	P	P	P
Z54	P	P	P
Z55	NA	NA	P
Z56	P	P	P
Z57	P	P	P
Z58	NA	NA	P
Z59	P	N	P
Z60	P	N	P
Z61	P	N	P
Z62	P	P	P
Z63	P	N	P
Z64	P	P	P
Z65	NA	P	N
Z66	P	NA	P
Z67	P	P	P
Z68	P	N	N
Z69	P	NA	P
Z70	P	NA	P
Z71	P	P	P
Z72	NA	NA	P
Z73	NA	NA	P
Z74	P	N	P
Z75	N	P	N
Z76	P	P	P
Z77	N	P	N
Z78	N	N	P
Z81	P	N	P
Z82	P	N	P
Z83	N	P	P
Z84	P	P	P
Z87	N	N	N
Z88	N	N	P
Z89	NA	P	P
Z90	P	P	P
Z91	P	P	P
Z92	P	P	P
Z93	NA	P	NA
Z94	P	P	P
Z95	N	N	P
Z96	P	NA	P
Z97	P	P	P
Z98	N	N	N
Z99	P	N	P
Z100	P	N	N
Z101	P	P	P
Z102	N	N	N
Z103	N	N	N
Z104	N	N	P
Z105	P	N	P
Z106	P	NA	P
Z107	N	NA	P
Z109	P	NA	P
Z110	P	NA	N
Z112	N	N	N
Z113	P	NA	P
Z114	N	N	N
Z115	P	NA	P
Z116	P	NA	P
Z117	P	NA	N
Z118	P	NA	P
Z119	P	NA	N
Z120	P	NA	N
